# Supplementary material for: A divergent cyclic nucleotide binding protein promotes Plasmodium ookinete infection of the mosquito
Source: PLoS Pathog. 2025 Sep 2;21(9):e1013467. doi: 10.1371/journal.ppat.1013467 (PMC12422582; doi:10.1371/journal.ppat.1013467)
Supplement: S2 Table — (XLSX) [file ppat.1013467.s011.xlsx]

## Sheet: Figure 1
Data in Fig 1B
Days	Wild-type (parasitemia)			PbΔCBP-O (parasitemia)
0	0	0	0	0	0	0
1	0.18	0.002	0.3	0.24	0.1	0.46
2	1	0.26	0.7	0.85	0.6	1.46
3	3.15	2.7	3.5	2.83	2.5	3.5
Data in Fig 1C
Exflagellation rates
Wild-type	PbΔCBP-O
72	87.6
60	62.67
Data in Fig1D
ookinete conversion rates
Wild-type	PbΔCBP-O
85.2	85.6
Data in Fig 1E (oocyst numbers)
Wild-type	PbΔCBP-O
432	12
509	2
0	30
0	1
142	22
78	0
0	0
0	11
35	39
711	47
152	3
634	0
632	18
187	66
0	42
0	40
523	35
738	4
0	0
0	6
360	28
560	22
0	0
0	28
180	0
300	0
261	1
562	0
0	8
0	12
0	7
0	15
482	6
441	1
483	12
583	0
61	6
0	0
567	8
404	0
	11
	9
	10

## Sheet: Figure 3
Fig 3A: Ookinete motility in um/min
Wild-type	PbΔCBP-O
3.284	3.205
7.316	4.937
3.532	5.356
5.874	5.907
6.375	2.057
3.546	6.198
5.218	3.072
3.05	1.953
3.069	1.663
3.109	2.84
4.13	1.658
5.826	1.62
2.77	2.099
2.549	1.352
3.898	1.48
3.235	3.535
6.323	2.215
2.758	1.146
4.384	2.06
2.853	9.317
3.062	5.772
3.385	5.315
2.458	5.942
4.109	12.73
5.461	6.319
2.76	4.709
4.734	11.484
2.377	8.697
2.214	8.448
2.091	4.684
2.923	5.968
3.401	5.084
2.857	5.863
2.826	8.064
2.167	3.235
1.902	3.477
1.549	2.91
1.415	2.825
	2.623
	3.141
	6.228
	1.845
	2.969
	2.347
	2.325
	4.215
	2.561
	2.834
Fig 3B: Ookine conversion rates in vivo
Wild-type	PbΔCBP-O
44.96	64.77
52.52	57.1
Fig3D: 24-25 hr ookinetes in midgut epithelium
Wild-type	PbΔCBP-O
161	1
235	8
38	4
247	1
79	0
418	15
199	2
69	11
25	0
124	0
246	25
100	38
36	9
64	0
276	26
9	10
129	21
137	49
331	2
45	18
Fig 3E: Sporozoite count
Wild-type	PbΔCBP-O
13761.5	3410
13468	3458.13
17356.5	2810.1
Fig 3F: qPCR results Normalised AsSRNP6/rps7
Con	Wild-type	PbΔCBP-O
0.000253544	0.00460602	0.000283831
8.25557e-05	0.00660203	0.000210628
0.000170919	0.00756988	0.000297009
3.51691e-05	0.00485282	0.000394043
Fig3G: Sporozoite counts
Wild-type	PbΔCBP-O
5200	2904
4704	3800
3806	4200
3900	4806

## Sheet: Figure4
Fig 4B: Ookinete conversion
Wild-type	PbΔCBP-O	PbCBP-O (ΔCNB 1-4/X)	PbCBP-O (ΔN-term)	PbCBP-O (ΔCNB4)
68	62	71	73	72
73	75	64	70	67
70	85	76	80	78
Fig 4C: oocysts in midgut. Prevalence calculated from values below.
Wild-type	PbΔCBP-O	PbCBP-O (ΔCNB 1-4/X)	PbCBP-O (ΔN-term)	PbCBP-O (ΔCNB4)	Wild-type
274	0	19	9	451	0
478	0	2	5	191	0
836	9	0	5	470	0
0	11	41	30	0	841
560	0	0	14	0	0
605	30	22	10	620	0
525	4	8	7	7	283
0	0	0	13	131	0
280	11	0	0	363	609
487	4	18	0	391	772
0	12	8	35	0	352
672	12	4	4	537	661
0	3	14	82	0	270
460	21	0	12	0	1031
289	8	4	0	152	0
682	11	27	23	765	0
354	1	19	0	272	688
385	3	10	25	538	0
0	0	0	9	249	173
579	3	7	9	0	0
441	0	0	14	324	487
474	0	9	1	483	1127
0	5	0	0	0	0
392	0	19	5	376	1024
646	0	11	7	150	429
350	0	33	17	0	843
0	0	48	4	357	0
167			4	0	0
				655	477
				784	73
				0	500
				140	744
				493	617
				11	15
				736	36
				166	323
				386	474
				368	0
				30	624
				314	476
				280	0
				246	0
				282	0
				207	368
					650
Fig 4E: 24-25 hr ookinetes in midgut epithelium
Wild-type	PbΔCBP-O	PbCBP-O (ΔCNB 1-4/X)	PbCBP-O (ΔN-term)	PbCBP-O (ΔCNB4)	Wild-type
428	2	2	4	569	632
314	20	0	13	535	346
485	1	2	15	111	258
601	3	12	21	363	129
261	26	12	1	163	461
190	13	40	2	136	720
210	3	13	25	467	29
326	6	4	6	495	282
316	10	10	2	36	39
323	9			544
Fig 4F: Sporozoites counts
Wild-type	PbΔCBP-O	PbCBP-O (ΔCNB 1-4/X)	PbCBP-O (ΔN-term)	PbCBP-O (ΔCNB4)	Wild-type
6548.75	2180	2212.5	1751.56	8400	7928
11696	266.5	1127.5	2860.6	12842	14032
13136.5	280	1748.25	1912.5	14136	12887
7208				8798	12432

## Sheet: SF3
	Left-handed helical	Straight or indeterminate
Wild-type	84.62	15.38
PbΔCBP-O	80.77	19.23
